# Supplementary material for: Characterization of Male Flower Induction by Silver Thiosulfate Foliar Spray in Female Cannabis at the Middle Reproductive Stage for Breeding
Source: Plants (Basel). 2024 Aug 30;13(17):2429. doi: 10.3390/plants13172429 (PMC11397453; doi:10.3390/plants13172429)
Supplement: Supplementary file 1 [file plants-13-02429-s001.zip]

Archive with 1 entries (1 files):
- plants-3123925-supplementary.pptx
